# Supplementary material for: Decomposition of medical imaging spending growth between 2010 and 2021 in the US employer–insured population
Source: Health Aff Sch. 2024 Mar 27;2(3):qxae030. doi: 10.1093/haschl/qxae030 (PMC10986240; doi:10.1093/haschl/qxae030)
Supplement: qxae030_Supplementary_Data [file qxae030_supplementary_data.zip]

Archive with 2 entries (2 files):
- Imaging spending decomposition_v240227 - Appendix - clean.docx
- coi_disclosure - All authors.pdf
